# Supplementary material for: Selection, optimization and validation of ten chronic disease polygenic risk scores for clinical implementation in diverse US populations
Source: Nat Med. 2024 Feb 19;30(2):480–7. doi: 10.1038/s41591-024-02796-z (PMC10878968; doi:10.1038/s41591-024-02796-z)
Supplement: Supplementary file 3 — Supplementary Tables 1–3 (tabs in a single worksheet). [file 41591_2024_2796_MOESM3_ESM.xlsx]

## Sheet: S1_Table
		Abdominal Aortic Aneurysm	Age-Related Macular Degeneration	Asthma	Atopic Dermatitis	Atrial Fibrillation	Bone Mineral Density	Breast Cancer	Crohn's Disease	Chronic Kidney Disease	Colorectal cancer	Coronary Heart Disease	Depression	Hypercholesterolemia	Hypertension	Ischemic Stroke	Lupus	Nonalcoholic Fatty Liver Disease	Obesity	Primary open angle glaucoma	Prostate Cancer	Rheumatoid Arthritis	Type I Diabetes	Type II Diabetes
Analytical Viability - existing PRS	What does the PRS predict?	Case status	Disease severity and progression	Case status	Not developed	Case status	Case status	Case status	Case status; drug response	Not developed	Case status	Case status	Case status	Case status	Not developed	Case status	Not developed	Not developed	Case status	Case status	Case status	Case status	Not developed	Case status
	Is a validated PRS available?	Yes	Yes	No	Not developed	Yes	No	Yes	Yes	Not developed	Yes	Yes	No	Yes	Not developed	Yes	Not developed	No	Yes	Yes	Yes	Yes	Not developed	Yes
	Validation populations	EU, AA	EU	EU	Not developed	EU	NP	EU, AA, HL, Asn	EU	Not developed	EU, AA, HL, Asn	EU, AA, HL, Asn	NP	NP	Not developed	EU, Asn, HL	Not developed	NA	EU, AA, HL, Asn	EU, AA, HL, Asn	EA	EU	Not developed	EU, AA, HL, Asn
	Number of SNPs	29 - 3699	52	15	Not developed	30-6 million	NP	34-290,000	10,799-909,763	Not developed	1.2 million	12 - 6.6 million	NP	223	Not developed	NP	Not developed	NA	NP	1250	25-110	NP	Not developed	>100,000
	Age range	Adults	Adults	9-28 years	Not developed	NP	NP	Adults	NP	Not developed	NP	Adults	NP	Adults	Not developed	Adults	Not developed	All ages	Pediatrics	Adults	Adults	Adults	Not developed	Adults
	AUC or R^2, not asked for in 2 pager	Not published (NP)	0.72-0.82	NP	Not developed	NP	NP	0.51-0.69	0.69	Not developed	0.654	0.81	NP	NP	Not developed	NP	Not developed	NA	0.55-0.69	0.77	NP	NP	Not developed	0.66
Analytical Viability - future PRS development	GWAS availability for PRS development and optimization	Yes	PRS already developed	Numerous	11 GWAS; 1 with African ancestry	Numerous	Yes	Yes	Yes	Yes	Numerous	Numerous	Numerous	Numerous	Numerous	Numerous	Numerous	Numerous	Numerous	Numerous	PRS already developed	Numerous	Numerous	NP
Feasibility	Phenotype definition?	Yes	Yes	NP	NP	Yes	No	Yes	Yes	Yes	Yes	Yes	Yes	Yes	Yes	Yes	Yes	Yes	Yes	Yes	Yes	Yes	Yes	Yes
	Family-based heritability	NP	NP	NP	0.75	NP	0.5-0.8	NP	NP	0.32-0.43	NP	0.4-0.6	NP	0.22-0.61	NP	NP	NP	0.4-1.0	NP	NP	34% with 28.4% from common variants, 6% from rare	NP	NP	NP
	SNP-based heritability	NP	0.3-0.58	0.82	NP	As high as 0.22	NP	0.18-0.41	0.48	> 0.07 .	0.07	0.22	0.09 - 0.11	NP	NP	NP	NP	NP	NP	0.03	NP	NP	NP	0.15
	Datasets for independent validation	eMERGE III	Three GWAS - AS and EU	eMERGE III + institutional dataset	eMERGE III + institutional dataset	eMERGE III + additional GWAS	BioVU	Numerous	Numerous	UK Biobank, eMERGE III, institutional datasets	Numerous	Numerous	Numerous	Numerous	Numerous	Numerous, with limited data in AA	Numerous	NP	Numerous	Numerous	eMERGE III	Numerous in EU, with limited data sets for other ancestries	Numerous	Numerous
	Age of disease onset	> 65	> 50	< 18	< 18	NP	> 60	> 18	NP	NP	NP	> 20	NP	< 18	NP	NP	>20	0-99	0-99	>50 years	> 55	NP	< 18	varies; > 50
	Population based prevalence	1.3% in males 45-54 y to 12.5% in males 75-84 y. For females, the prevalence ranges from 0% in the youngest to 5.2% in the oldest age groups	2.6%-15.0% based on economic status of country	5-12% in children; disproportionately affects AA	10-20% of children. AD especially is very common in those with asthma in which up to 50% may be affected	In those over 65 yrs, 15% prevalence in Whites, 11% prevalence in Blacks	In the US, over 10 million people are afflicted and another 43.4 million are considered at risk with low bone mass	Breast cancer is the most common cancer and the second leading cause of cancer-related death among women in the U.S.	CD has a prevalence of 100 to 300 per 100,000 people in Western Europe and North America	In the United States, an estimated 13.6% of adults have CKD	Lifetime risk in general USA population is ~5%.	Based on NHANES 2013-2016 data, 18.2 million Americans ≥20 y have CHD (prevalence 6.7%).	10.4% past-year and 20.6% lifetime prevalence estimated in a nationally representative survey of US adults	Approximately 7% of US adults have severe hypercholesterolemia (untreated LDL-C >= 190 mg/dL), the majority of whom do not harbor a monogenic FH-associated variant	Decades of scientific evidence implicate elevated blood pressure (BP) in the etiology of cardiovascular disease, including coronary artery disease, peripheral arterial disease, and stroke, as well as renal and ocular damage. Elevated BP accounts for at least 13% of annual deaths worldwide.	Stroke affects an estimated 7 million people (2.7% EA, 4.1% AA) each year	NP	Global prevalence is approximately 25%	NP	5-13% at age 80	2nd most common cancer in men – 96.7 diagnoses per 100k EA men, 163.8 for Black/AA men	1.3-1.5 million people affected	NP	NP
Actionability	Timing of intervention	NP	NP	Pediatrics	Pediatrics	Adults	Al ages	Adults	NP	NP	40 years old	Pediatrics	NP	Pediatrics	Adults	NP	NP	All participants	Pediatrics	NP	Adults	NP	Pediatrics	Adults
	Actionability/Intervention	Abdominal ultrasonography (USG)	Supplements to slow progression (vitamin C, vitamin E, beta carotene, zinc); VEGF inhibitors for late disease.	Parental education and guidelines such as avoiding newborn babies from asthma triggers, and making sure child maintain a healthy weight are part of our goals.	Emollients in the neonatal period appear to reduce the incidence of atopic dermatitis.	Anticoagulation to reduce stroke risk, medication to control heart rhythm & rate, ablation	Calcium / vitamin D supplementation, regular exercise	Enhanced screening (breast MRI alternating with mammogram); risk reducing mastectomy, reproductive, breast feeding decisions, avoidance of HRT; lifestyle factors	Colonoscopy	Serum Cr and urine microalbumin checks, dietary intervention (low salt), smoking cessation, BP control	Colonoscopy; Removal of polyps during screening can reduce risk for CRC.	Screening tests such as exercise stress testing and coronary calcium scan. Blood to assess need for statin therapy.	Cognitive-behavioral treatments, psychopharmacological options, mood monitoring, lifestyle changes	Measurement of lipid levels; initiation or optimization of lipid-lowering therapy as appropriate	Earlier or more intense anti-hypertensive treatment, lifestyle interventions, home and clinical BP monitoring	Aspirin recommended in (1) patients with 10-year ASCVD risk >10% (2) women, including those with diabetes, in which benefit outweighs risk (3) considered in patients with CKD (NOT stage 4 or 5); cilostazol recommended in patients with peripheral artery disease.24	Treating early with milder therapies (e.g., hydroxychloroquine) that have been established to prevent the progression in disease severity in untreated SLE patients. Avoiding sun-bathing and attending to unexplained rashes, will help prevent disease and help diagnose the onset of SLE at its earliest stages.	to be determined	Alerting individuals to the risk may provide them with sufficient time to modify their behavior / lifestyle to avoid excessive weight gain.	If detected by pressure measurement (tonometry), increased IOP can be treated with eye drops, laser surgery, or microsurgery, preventing visual loss	GRS guides entry into existing, common guidelines for PrCa surveillance via PSA testing. Identifying those at low genetic risk could improve PSA over-testing.	Dependent upon age and other clinical findings	Measure autoantibodies, A1C, fasting blood sugar	Lifestyle change/weight loss
Translatability and Development potential	Other known predictors of risk	Age (especially ≥65), male sex, cigarette smoking, atherosclerosis, hypertension, and hyperlipidemia	Family history, age, smoking, hypertension, night vision	Family history, maternal smoking history, living location, coexisting chronic respiratory infection, presence of allergy, atopy and obesity	Asthma, family history, gestational diabetes	BMI, hypertension, tobacco use, diabetes mellitus, history of myocardial infarction and heart failure	Age, sex, BMI, metabolic health, smoking, alcohol use, race/ethnicity	BMI, hormone replacement therapy (HRT), alcohol consumption, physical activity, diet, breast density, atypical hyperplasia, breast inflammatory disease, and parity	Environmental factors	Age, sex, diabetes, hypertension, smoking, family history of kidney disease	BMI, sex, diet, smoking, age, family history, alcohol, diabetes, hormone replacement therapy, exercise, education, NSAID use	Age, male sex, hyperlipidemia, obesity, hypertension, diabetes, cigarette smoking, and family history of CHD.	Stressful life events; race; socioeconomic factors; sex/gender; family history of psychiatric illness	NP	Race, age, sex, and BMI are well-known factors that are addressed in our default models. Additionally, smoking, alcohol, diet, stress, diabetes, kidney disease, sleep apnea, and family history are known to be associated with increased BP.	Non-modifiable: age >55, gender, race, low birth weight (≤5 lbs) Modifiable: hypertension, cardiovascular disease, diabetes, dyslipidemia, lifestyle (alcohol, smoking, sedentary), medications (hormones, oral contraceptives) Other potentially modifiable: sleep apnea, sickle cell disease, drug & alcohol abuse, hyperhomocysteinemia, inflammatory and infectious disease, migraine.	Sex, ancestry	ALT levels, fatty liver index uses BMI, waist circumference, serum triglycerides and GGT	NP	Cardiovascular disease, diabetes, hypertension, smoking, alcohol, sex, age, African ethnicity, family history, myopia	NP	NP	NP	Ancestry
	Public Health and medical impact	Ruptured AAAs have a mortality estimated at 81%.	Leading cause of irreversible blindness in adults over 50 years old with 11 million individuals affected in the United States	Asthma is the most common chronic disease among children, which affects more than 330 million people worldwide. Asthma is the third leading cause of hospitalization in United States.	Atopic dermatitis (AD) is a chronically relapsing skin disorder with an immunologic basis that occurs in approximately 10-20% of children.	Most common cardiac arrhythmia, affects over 3 million Americans and 33 million people worldwide. AF causes increased risk of stroke, the leading cause of serious, long-term disability in the US; heart failure, dementia and death	Osteoporosis is the most prevalent metabolic bone disease in the United States with over 10 million people afflicted and another 43.4 million considered at risk with low bone mass.	Breast cancer is the most common cancer and the second leading cause of cancer-related death among women in the U.S.	NP	CKD is associated with a high burden of comorbidities and increased mortality. CKD is frequently under-recognized and under-treated; patient awareness is less than 10% for those with stages 1-3 CKD, and 52% in patients with severe CKD (stage 4+). In addition to early CKD detection, genetic risk may play an important role in selection of living kidney donors.	CRC is the 3rd most deadly cancer in the world.	The annual incidence of myocardial infarction in the United States is 580,000.	Depression is the leading cause of disability in the US and globally, and associated with poor outcomes including suicide and a broad range of downstream medical comorbidities	ASCVD remains the leading cause of morbidity and mortality in the U.S., and improvements in cardiovascular outcomes have not been shared equally across populations	A substantial proportion of deaths and morbidity worldwide are due to effects of hypertension.	Stroke accounts for an estimated $34 billion in costs each year.	Mortality is high with accounting for one of the highest death rates of any disease in the USA in the 25 to 35-year old female population	Given its high correlation with obesity, NAFLD is skyrocketing in prevalence worldwide, and a recent estimate of the global prevalence is approximately 25%	NP	Glaucoma is the second highest cause of blindness, after cataract;	Prostate Cancer is the 2nd most common cancer in the US. PSA surveillance guided by genetic risk could have a large impact on potentially harmful PSA over-testing in the broader population	RA accounts for accounting for an estimated > $30 billion in health care costs.	NP	T2D is one of this centuries greatest chronic, non-communicable health scourges.
	Health disparities	Yes	No	Yes	Yes	Yes	Yes	Yes	Yes	Yes	Yes	Yes	Yes	Yes	Yes	Yes	Yes	Yes	Yes	Yes	Yes	NP	NP	Yes
Reason for phenotype was moved to Development pathway before June 2021		PRS only validated in EU and AA. Inability to pull major risk factor (smoking) from EHR. Low disease prevalence in AS and HA populations.	Less common disease prevalence in EU ancestry. Genetic tests are being used to assess progression not case/control status.	Clinical Pathway	Limited multi ancestry GWAS and lack of immediate access to validation datasets.	Clinical Pathway	No validated phenotype EHR algorithm; phenotype requires DEXA scan. No genetic association found to date in HA and AA populations.	Clinical Pathway	Lack of multi ancestral validation and reliance of available PRS on ImmunoChIP.	Clinical Pathway	The PRS development and validation was not complete for all ancestral groups in June 2021.	Clinical Pathway	The PRS development and validation was not on track for clinical implementation by June 2021.	Clinical Pathway	PRS had a relatively low predictive value and the value of return was questioned relative to other phenotypes.	The PRS development and validation was not on track for clinical implementation by June 2021.	Low population prevalence; ethical considerations of returning results for rare disease with substantial false positives. Lack of timely access to validation data sets. Lack of clinically validated preventative strategies.	Performance of PRS in March 2021 was not predictive across ancestral groupus.	Clinical Pathway	Deprioritized based on available expertise at site that proposed the phenotype.	Clinical Pathway	Lack of data in subjects of AA ancestry to support Development and Validation of PRS.	Clinical Pathway	Clinical Pathway
Moved to Developmental Pathway		2021-06-01	2020-08-01		2020-08-01		2020-08-01		2020-08-01		2021-06-01		2021-03-01		2021-03-01	2021-03-01	2021-03-01	2021-03-01		2020-08-01		2020-08-01
Sources and Provenance of the scores examined		Personal communication citing PMIDs: 27054044, 24689004, 27899403, 32981348, 26820802, 24365082, 26566659, 31821436, 28865980	Personal communication citing PMIDs: 26255974, 26691988, 32277175, 28703135, 25629512, 26959068, 31036867, 32100327	Personal communication citing PMIDs: 24429243, 26786172, 29983338	Personal communication citing PMIDs: 22471955, 26448767, 26482879	Personal communication citing PMIDs: 32565383, 29968356, 30592548, 31623543, 30061737, 29892015, 30104762, 29129827, 27793994, 23220354, 24966695, 24345399, 31691645, 23537808, 22922000, 27438320	Personal communication citing PMIDs: 24771492, 26277847, 8992884, 17079199, 26277850, 30980960, 29304378, 30888730, 22792070, 22792071, 22504420, 28869591, 30158200, 20096396, 30598549, 19801982, 11176917, 12049882, 30048462, 21224201, 28425085, 18302495, 28315954, 22617299, 20394692, 22863308, 26186342, 19551449, 25576672	Personal communication citing PMIDs: 32424353, 29059683, 32066492, 31553449, 28171663, 25327703, 30323354, 30642363, 23109704, 22972951, 27565998, 27794048, 27438779, 27931260, 27171545, 28205043, 29560110, 30366939, 30180161, 23535729, 20237344, 20956782, 22314178, 31182048, 30643217, 30941651, 28130475, 28944288, 30104762, 30554720, 26589314, 32737321, 31577379, 28448241, 29302764, 32991828	Personal communication citing PMIDs: 19915574, 23731541, 28851283, 32045423, 28145530, 26747043, 29610508	Personal communication citing PMIDs: 30586318, 30578417, 25305756, 32231244, 31091373, 31803228, 31152163, 21997394, 2980843, 30586505, 25349204, 30646390, 28410862, 21482743, 26757465, 23732715	Personal communication citing PMIDs: 32758450, 31866242, 29458155, 25683114, 32758450, 24562164, 32758450, 31866242, 31616522, 31616522	Personal communication citing PMIDs: 27678441, 29212778, 26915630, 30309464, 30104762, 32386537, 32762905, 33020668, 28158393, 32386537, 26792015	Personal communication citing PMIDs: 34045744, 30718901, 29700475, 27038408, 29505938, 31926482, 29450462, 23870719, 32791893, 21333846, 29886003	Personal communication citing PMIDs: 16212838, 22050728, 8455681, 17694296, 28008010, 27050191, 15030301, 23433573, 23433573, 30926973, 29083408, 26780889, 25344734, 28456682, 31217584, 24507775, 29025430, 32049305, 31551420, 30140000, 32154731, 31653860, 31345425, 32068818, 32068818, 24239923, 24222015, 30894319, 2646917, 1669507, 3204420, 29688297, 17881625, 11966345, 26673558	Personal communication (no PMIDs cited)	Personal communication citing PMIDs: 31862893, 29531354, 24097068, 29129827, 20418890, 28739976, 25673413, 25282103, 28566273, 27655226, 26343387, 30309464, 32693751, 28349126, 30584597, 28416818, 29438084, 22472876, 31196449, 28034966, 25123217, 25293721, 30355576, 25355838	Personal communication (no PMIDs cited)	Personal communication citing PMIDs: 28930295, 19208353, 26299412, 29562163, 32145261, 31445275, 31311600, 29385134, 28918882, 29487372, 27532011, 24345846, 18820647, 31278377, 20648474, 31255630, 28107283, 24090729, 24117728, 30041934, 25540086, 23763360, 17081293, 32027911, 30689971, 19523535, 17393509, 23325287, 19738004, 20684021, 20373368, 30667502, 27038241, 15565570, 15723436, 20858492, 24…	Personal communication citing PMIDs: 28273476, 19812171, 20110568, 20935630, 21104096, 23209618, 23701538, 25903154, 25673413	Personal communication citing PMIDs: 29452408 ,31688885, 29891935, 30972231, 26669333, 29891935, 27623284, 29452408	Personal communication citing PMIDs: 29892016, 26034056, 30815195, 31014980, 30094285, 27297129, 21538423, 24818853, 25837820, 31880795, 27433786, 27197965, 29321194, 26563502	Personal communication citing PMIDs: 21360492, 28407095, 24390342, 30423114, 24336335, 31225891, 21931699, 24092415, 20699241, 26545940, 26251635, 20699241	Personal communication citing PMIDs: 21980299, 2262153, 18840781, 17632545, 18198356, 2860894, 24509480, 25550326, 16556611, 23762538, 27513194, 30104762	Personal communication citing PMIDs: 32541925, 25631608, 30297969, 35551307, 26348752, 11832527, 31965526, 31332628, 21226570, 22933432, 25876740, 27898672, 30297969 , 30104762
Supplemental Table 1: Details of the metrics and assessments generated from the literature for the first set of 23 conditions considered for inclusion in the study. (European (EA), African (AA), Hispanic (HL), Asian (Asn), No Published (NP))

## Sheet: S2_table
Supplemental Table 2: Details of the evaluation of scores that passed the initial selection step. All p-values were required to be from two-sided tests.
		Performance metrics of PRS validation model												Feasibility in pipeline
Condition	# case/control in validation cohort(s)	Is the score cross-ancestry, if so, for which populations? (European (EA), African (AA), Hispanic (HL), Asian (Asn))	Was validation analysis restricted to specific age range? if yes, list	Odds ratio per SD	Estimate of model discrimination (AUC) with CI of genomic predictor only	Estimate of model discrimination (AUC) with CI for non-genetic covariates only	Estimate of model discrimination (AUC) with CI of the full model (i.e. with genomic predictor and non-genetic covariates)	Does the model include covariates beyond Age & Sex? If yes, list	Proposed high risk cut off	Odds ratio & CI of proposed high risk cut off compared to rest (that is, when compared to the 'not high' population for each cut-off)	P value of OR (two-sided)	Sensitivity and specificity at cut off (SN/SP)	Positive predictive value and negative predictive value at cut off (PPV/NPV)	Are all sites genotyped or imputed on Global Diversity array? If not, #/total	Does the model use a standard sites and weights only format? If no, what are the additional components/variables that will need to be evaluated for implementation feasibility?
Abdominal Aortic Aneurysm	European: 4,165/42,843 African: 42/4,492 Hispanic: N/A Asian: N/A	No	18+	Overall: 1.63 (1.51, 1.74) European: 1.49 (1.38, 1.62) African: 1.62 (1.25, 1.90) Hispanic: N/A Asian: N/A	European: 0.60 African: 0.59 Hispanic: N/A Asian: N/A	European: 0.74 African: 0.80 Hispanic: N/A Asian: N/A	European: 0.75 African: 0.82 Hispanic: N/A Asian: N/A	Yes. BMI, First 10 PCs	0.05	European: 2.21 (2.04-2.37) African: 3.34 (2.53-4.14) Hispanic: N/A Asian: N/A	European: p<2.00E-16 African:p=0.0033 Hispanic: N/A Asian: N/A	European: 0.08/0.94 African: 0.17/0.94 Youden cutoff: European: 0.78/0.62 African: 0.85/0.68	European: 0.057/0.96 African: 0.028/0.99 Youden cutoff: European: 0.079/0.98 African: 0.026/0.822	Yes	PRS is only sites and weights; the genome informed risk assessment (GIRA) includes age, sex, bmi and smoking status
Asthma	European: 3,835/43,531; ped 1,048/7,416 African: 1,373/6,013; ped 1,404/2152 Hispanic: 476/3,049; ped 106/535 Asian: 132/2,637; ped 70/542	No	Pediatric only - less than 18 years old	European: 1.26 (1.18, 1.35) African: 1.27 (1.17, 1.39) Hispanic: 1.60 (1.16, 2.20) Asian: 1.48 (1.15, 1.91)	European: 0.55 (0.53, 0.57) African: 0.58 (0.56, 0.59) Hispanic: 0.67 (0.61, 0.72) Asian: 0.61 (0.54, 0.68)	European: 0.59 (0.57-0.61) African: 0.57 (0.55-0.59) Hispanic: 0.67 (0.62-0.72) Asian: 0.63 (0.57-0.70)	European:0.61 (0.60-0.62) African: 0.59 (0.57-0.61) Hispanic: 0.70 (0.65-0.76) Asian: 0.65 (0.58-0.71)	Yes. First 3 PCs, based on scree plot	0.05	European: 1.97 (1.54, 2.51) African: 1.45 (1.07, 1.95) Hispanic: 2.43 (1.12, 5.29) Asian: 2.02 (0.79, 5.13)	European: p<0.0001 African: p=0.01 Hispanic: p=0.02 Asian/: p=0.13	European: 0.08/0.96 African: 0.06/0.96 Hispanic: 0.09/0.96 Asian: 0.08/0.96	European: 0.17/0.90 African: 0.19/0.86 Hispanic:0.29/0.86 Asian: 0.18/0.90	Only variants overlap with 1000G and discovery cohort will be used.	Yes
Breast Cancer	European: 3,939/28,860 African: #1: 274/3,527, #2: 9241/10,193, #3: 246/4,376 Hispanic: 147/2,049 Asian: #1: 45/431, #2: 15755/16,483	No	age ≥ 18 years old and females only	European: 1.37 (1.33, 1.42) African: #1: 1.15 (1.01, 1.3), #2: (1.27), #3: (1.25 ) Hispanic: 1.27 (1.11, 1,40) Asian: #1: 1.45 (1.04, 2.01)), #2: 1.52 (1.49,1.56)	European: 0.59 (0.58, 0.60) African: #1: 0.53 (0.50, 0.57), #2: 0.57 (0.56, 0.58), #3 0.56 (0.52, 0.6) Hispanic: 0.53 (0.48, 0.58) Asian: #1: 0.61 (0.52, 0.69), #2: (0.61)	European: 0.66 (0.64,0.65) African: #1: 0.70 (0.67, 0.73), #2: NA, #3: 0.69 (0.67,0.72) Hispanic: 0.70 (0.67, 0.74) Asian: #1: 0.69 (0.62,0.75)), #2: NA	European: 0.67 (0.66,0.68) African: #1: 0.70 (0.67, 0.73)), #2 N/A, #3 .71 (0.68, 0.74) Hispanic: 0.70 (0.67, 0.74)) Asian: #1: 0.70 (0.63, 0.77)), #2: N/A	Yes. First 3 PCs (females only - sex not included)	0.05	European: #1: 2.12 (1.87, 2.4)), #2: (2.47 (2.20, 2.77)) African: #1:1.3 (0.77, 2.22), #2: 1.61 (1.38, 1.87), #3: 1.84 (1.1, 2.94) Hispanic: 2.05 (1.1, 3.83) Asian: #1: 2.75 (0.85, 8.89), #2: 2.22 (1.99-2.47)	European: p=8.90E-32 African: #1: p=0.33, #2 p=1.32E-09, #3: p=1.42e-2 Hispanic: p=0.02 Asian: p=0.091 #2: N/A	European: 0.09/0.96 African: #1: 0.06/0.95, #2: N/A, #3: 0.08/0.95 Hispanic:0.09/0.95 Asian: #1: 0.09/0.95, #2: N/A	European: 0.23/0.88 African: #1: 0.15/0.88, #2: N/A, #3: 0.18/0.88 Hispanic: 0.17/0.90 Asian: 0.18/0.90, #2: N/A	305/313	Yes
Atrial fibrillation	European: 8,613/26,900 African: 338/2,392 ; VU: 502/3,408 Hispanic: 132/933 Asian: 45/400	No	≥40 years old	European: 1.44 (1.4, 1.47) African: #1: 1.29 (1.15, 1.45), #2: 1.25 (1.14, 1.38) Hispanic: 1.39 (1.14, 1.69) Asian: 1.64 (1.1, 2.46)	European: 0.56 (0.59, 0.60) African: #1: 0.57 (0.54, 0.61), #2: 0.56 (0.54, 0.59) Hispanic: 0.568 (0.51, 0.62) Asian: 0.62 (0.53, 0.70)	European: 0.62 (0.62, 0.63) African: #1: 0.64 (0.61, 0.68), #2: 0.65 (0.63, 0.68) Hispanic: 0.67 (0.62, 0.71) Asian: 0.64 (0.56, 0.72)	European: 0.660 (0.65, 0.66) African: #10.65 (0.62-0.68), #2: 0.67 (0.64, 0.69) Hispanic: 0.67 (0.62, 0.72) Asian: 0.680 (0.60, 0.76)	Yes. First 4 PCs	0.03	European: 2.46 (2.18, 2.78) African: #1: 1.75 (1.02, 3.01), #2: 2.19 (1.38, 3.38) Hispanic: 2.88 (1.16, 7.17) Asian: 4.61 (1.28, 16.67)	European: p=1.33E-47 African: p=0.042 Hispanic: p=0.023 Asian: p=0.020	European: 0.057/0.975 African: 0.053/0.970 ; VU: 0.06/0.97 Hispanic: 0.053/0.975 Asian: 0.089/0.98	European: 0.051/0.978 African: #1: 0.027/0.985, #2: 0.03/0.99 Hispanic:0.021/0.990 Asian:0.030/0.993	161/166 (97%)	Yes
Chronic Kidney Disease	European: 23,364/117,883 African: 5,235/16,467 Hispanic: 1,492/2,984 Asian: 1,030/9,896	Yes - EA, AA, HL, Asn	≥40 years old	European: 1.50 (1.49, 1.52) African (meta-validation): 1.29 (1.25, 1.32) Hispanic (meta-validation): 1.42 (1.33, 1.51) Asian (meta-validation): 1.60 (1.52, 1.67)	European: #1: 0.61 (0.61, 0.62), #2: 0.60 (0.59, 0.60), #3: 0.65 African: #1: 0.54 (0.52, 0.56); #2: 0.57 (0.55, 0.59), #3: 0.57 (0.51, 0.63); #4: 0.562 (0.54, 0.58), #5 0.61 (0.59, 0.63), #6: 0.55 (0.49, 0.61), #7: 0.57 Hispanic: #1: 0.57 (0.54, 0.60), #2: 0.63 Asian: #1: 0.59 (0.52, 0.66), #2: 0.61 (0.59, 0.63); #3: 0.56 (0.48, 0.64); #4: 0.57	European: #1: 0.69 (0.69,0.70), #2: 0.76 (0.75, 0.76); #3: NA African: #1: 0.69 (0.67, 0.70), #2: 0.78 (0.76, 0.79); #3: 0.76 (0.71, 0.81); #4: 0.77 (0.76, 0.79), #5: 0.73 (0.71,0.75), #6: 0.70 (0.65, 0.75); #7: NA Hispanic: E-III 0.86 (0.84-0.88); BioMe: NA Asian: UKBB-E.Asian: 0.86 (0.82-89), UKBB-SW Asian: 0.73 (0.70-0.74); E-III: 0.91 (0.87-0.95); BioMe: NA	European: #1: 0.72 (0.72, 0.73); #2: 0.77 (0.76, 0.78); #3: 0.91 African: #1: 0.69 (0.67, 0.71); #2: 0.79 (0.77, 0.80); #3: 0.77 (0.72, 0.82); #4: 0.78 (0.76, 0.79), #5: 0.75 (0.73, 0.77); #6: 0.71 (0.66, 0.76); #7: 0.81 Hispanic: #1: 0.87 (0.85, 0.89); #2: 0.89 Asian: #1: 0.86 (0.83, 0.90), #2: 0.75 (0.73, 0.77); #3: 0.92 (0.88, 0.96); #4: 0.92	Yes. Diabetes and PCs	0.02	European: 3.41 (3.31, 3.52) African: 2.33 (2.12, 2.54) Hispanic: 4.44 (3.78, 5.10) Asian: 3.59 (3.31, 3.88)	European: p=3.1E-117 (meta 3 cohorts) African: p=6.6E-16 (meta 7 cohorts) Hispanic: p=9.1E-06 (meta 2 cohorts) Asian: p=1.7E-09 (meta 4 cohorts)	European (3 cohort meta-analysis): 0.54/0.96 African (7 cohort meta-analysis): 0.16/0.97 Hispanic (2 cohort meta-analysis): 0.74/0.87 Asian (4 cohort meta-analysis): 0.48/0.99	European (3 cohort meta-analysis): 0.66/0.93 African (7 cohort meta-analysis): 0.51/0.85 Hispanic (2 cohort meta-analysis): 0.45/0.95 Asian (4 cohort meta-analysis): 0.88/0.93	Yes	Yes
Colorectal cancer	European: #1: 1,311/53,722 ; #2: 573/37,641 African: #1: 56/2,409 ; #2: 42/4,067 Hispanic: #1: 70/5,221 ; #2: 8/1,042 Asian: #1: 96/5,758 ; #2: 3/375	Yes - EA, Asn	> 18	European: #1: 1.7(1.6, 1.8) ; #2: 1.6 (1.6, 1.7) African: #1: 1.1(0.9, 1.5) ; #2: 1.4 (1.1, 1.8) Hispanic: #1: 1.6(1.6, 1.8) ; #2: 1.9 (1.3, 2.6) Asian: #1: 1.43(1.2, 1.8) ; #2: 2.7 (1.5, 4.0)	European: #1: 0.67 (0.66, 0.69); #2: 0.64 (0.6, 0.7) African: #1: 0.57 (0.54, 0.65); #2: 0.59 (0.5, 0.7) Hispanic: #1: 0.63 (0.56, 0.70); #2: 0.7 (0.4, 0.96) Asian: #1: 0.65 (0.60, 0.71); #2: 0.78 (N/A)	Does not include non-genetic covariates	Does not include non-genetic covariates	No.	0.07	European: #1 2.9(2.5, 3.1) ;#2: 2.4 (2.1, 2.6) African: #1: 1.2(0.4-3.3), #2: 1.9 (0.9,2.97) Hispanic: #1: 1.7(0.7-3.9), #2: 4.2 (2.6,5.8) Asian: #1: 2.32 (1.3-4.2), #2: N/A	European: #1: p=8.9e-72; #2p=5e-13 African: #1 p=0.28; #2 p=0.2 Hispanic: #1 p=0.0003; #2 p=0.08 Asian: #1 p=0.00038; #2: N/A	European: #1: 0.17/0.93, #2: 0.03/0.99 African: #1: 0.1/0.93, #2: 0.02/0.99 Hispanic: #1: 0.08/0.93, #2: 0.03/0.99 Asian: #1: 0.16/0.93; #2: 0.5/0.99	European: #1: 0.02/0.99; #2: 0.02/0.99 African: #1: 0.01/0.99; #2: 0.02/0.99 Hispanic: #1: 0.01/0.99; #2: 0.04/0.99 Asian: #1: 0.02/0.99; #2: 0.37/0.99	1017562/1020292 (99.7%)	Yes
Coronary heart disease	European: 5,970/53,171 African: 1,427/16,290 Hispanic: 337/6,809 Asian: 32/690	Yes - EA, AA, HL, Asn	Yes, >= 18 years old	European: 1.51 (1.46, 1.55) African: 1.23 (1.17, 1.30) Hispanic: 1.31 (1.17, 1.47) East Asian: 1.91 (1.32, 2.77)	European: 0.600 (0.59, 0.61) African: 0.556 (0.54, 0.57) Hispanic: 0.587 (0.57, 0.62) East Asian: 0.655 (0.55, 0.76)	European: 0.689 (0.68, 0.70) African: 0.640 (0.62, 0.66) Hispanic: 0.71 (0.68, 0.73) East Asian: 0.72 (0.65, 0.80)	European: 0.73 (0.71, 0.72) African: 0.65 (0.64, 0.67) Hispanic: 0.72 (0.70, 0.75) East Asian: 0.76 (0.68, 0.84)	No.	0.05	European: 2.36 (2.12, 2.62) African: 1.76 (1.41, 2.19) Hispanic: 2.23 (1.51, 3.29) East Asian: 2.67 (0.74, 9.61)	European: p=5.63E-57 African: p=3.75E-07 Hispanic: p=5.69E-05 East Asian: p=0.13	European: 0.09/0.96 African: 0.08/0.96 Hispanic: 0.09/0.95 East Asian: 0.09/0.95	European 0.20/0.89 African 0.16/0.91 Hispanic 0.13/0.93 East Asian 0.11/0.94	539,986/542,218 (99.6%)	Yes
Hypercholesterolemia	European: 323/4,810 African: 422/3,741 Hispanic: 539/5,780 Asian: 25/618	Yes; EA, AA, HL, Asn	Yes, >= 18 years old	European: 1.96 (1.73, 2.23) African: 2.1 (1.86, 2.37) Hispanic: 2.03 (1.83, 2.27) Asian: 1.76 (1.15, 2.77)	European: 0.67 (0.64, 0.70) African: 0.68 (0.66, 0.71) Hispanic: 0.65 (0.62, 0.67) Asian: 0.66 (0.56, 0.76)	European: 0.56 (0.53, 0.59) African: 0.59 (0.56, 0.61) Hispanic: 0.65 (0.62, 0.67) Asian: 0.63 (0.54, 0.72)	European: 0.68 (0.65, 0.71) African: 0.7 (0.68, 0.73) Hispanic: 0.72 (0.70, 0.74) Asian: 0.71 (0.62, 0.80)	Yes. First 10 PCs	0.03	European: 4.43 (2.89, 6.60) African: 2.98 (1.88, 4.60) Hispanic: 3.89 (2.68, 5.55) Asian: N/A	European: p=1.31E-12 African: p=1.73E-06 Hispanic: p=2.02E-13 Asian: N/A	European: 0.10/0.97 African: 0.07/0.97 Hispanic: 0.08/0.98 Asian: N/A	European: 0.20/0.93 African: 0.15/0.93 Hispanic: 0.23/0.93 Asian: N/A	8996/9009 (99.9%)	Yes
Obesity/BMI	European: 1,226/6,134 African: 1,396/3,215 Hispanic: 1821/4,710 East/South-East Asian: 123/724 South Asian: 159/575	Yes - EA, AA, HL, Asn	Yes, >= 18 years old	info redacted for publication by GIANT consortium	info redacted for publication by GIANT consortium	info redacted for publication by GIANT consortium	info redacted for publication by GIANT consortium	Yes. First 4 PCs	0.03	info redacted for publication by GIANT consortium	info redacted for publication by GIANT consortium	info redacted for publication by GIANT consortium	info redacted for publication by GIANT consortium	Yes	Yes
Prostate cancer	European: 3,529/27,729_x000B_African: 260/3,035_x000B_Hispanic: 62/1,528_x000B_Asian: 10/337	Yes - EA, AA, HL, Asn	yes, age 35+	European: 1.94 (1.90, 1.98) African: 1.79 (1.64, 1.93) Hispanic: 1.68 (1.39,1.98) Asian: N/A	European: 0.663 (0.65, 0.67) African: 0.646 (0.61, 0.68) Hispanic: 0.67 (0.60, 0.73) Asian: 0.640 (0.50, 0.78)	European: 0.71 (0.70, 0.71) African: 0.83 (0.80, 0.85) Hispanic: 0.90 (0.86, 0.93) Asian: 0.91 (0.84 - 0.98)	European: 0.77 (0.76, 0.77) African: 0.85 (0.83, 0.87) Hispanic: 0.91(0.88, 0.94) Asian: 0.84 (0.74, 0.93)	Yes. First 10 PCS (males only - sex not included)	0.1	European: 3.67 (3.57, 3.76) African: 2.952 (2.60, 3.30) Hispanic: 2.367 (1.70, 3.04) Asian: N/A	European: p=1.961e-162 African: p=0.77e-09 Hispanic: p=0.012 Asian: N/A	European: 0.26/0.90 African: 0.17/0.93 Hispanic: 0.09/0.97 Asian: N/A	European: 0.06/0.99 African: 0.063/0.98 Hispanic: 0.034/0.99 Asian: N/A	264/269 (98.1%)	Yes
Type 1 Diabetes	European: 361/1,944 African: 168/1,371 Hispanic: N/A Asian: N/A	No	Yes. =< 21 years old	European: 3.79 (3.27, 4.38) African: 3.48 (3.15, 3.85) Hispanic: N/A Asian: N/A	European: 0.84 (0.82, 0.85) African: 0.82 (0.80, 0.85) Hispanic: N/A Asian: N/A	European: 0.55 (0.52, 0.58) African: 0.52 (0.48, 0.57) Hispanic: N/A Asian: N/A	European: 0.84 (0.82,.86) African: 0.82 (0.79,0.85) Hispanic: N/A Asian: N/A	Yes. First 3 PCs	0.03	European: 12.19 (7.29, 20.4) African: 20.45 (10.77, 38.82) Hispanic: N/A Asian: N/A	European: p=2.54E-32 African: p=1.08E-35 Hispanic: N/A Asian: N/A	European: 0.13/0.98 African: 0.18/0.98 Hispanic: N/A Asian: N/A	European: 0.09/0.99 African: 0.15/0.99 Hispanic: N/A Asian: N/A	Yes	SNPs & Weight + SNP2HLA imputation
Type 2 Diabetes	European: 2,460/22,818 African: #1:1,659/5,086; #2 2,776/2,722; #3 401/1,494; #4 352/422 Hispanic:N/A Asian: N/A	Yes - EA, AA, HL, Asn	No	European: 1.98 (1.89, 2.07) African: #1: 1.69 (1.55, 1.83); #2: 1.78 (1.63, 1.95); #3: 1.53 (1.32, 1.76); #4: 1.34 (1.10, 1.64) Hispanic: N/A Asian: N/A	European: 0.67 (0.66, 0.68) African: #1: 0.59 (0.57, 0.60); #2: 0.59 (0.57, 0.60); #3: 0.57 (0.54, 0.60); #4: 0.56 (0.52, 0.61) Hispanic: N/A Asian: N/A	European: 0.70 (0.69, 0.71) African: #1 0.57 (0.56, 0.59), #2: 0.58 (0.55, 0.59), #3: 0.72 (0.70, 0.75), #4: 0.60 (0.56, 0.64) Hispanic: N/A Asian: N/A	European: 0.76 (0.75, 0.77) African: #1 0.62 (0.61,0.64); #2 0.62 (0.61,0.64); #3 0.74 (0.71,0.76); #4 0.63 (0.58,0.67) Hispanic: N/A Asian: N/A	Yes. First 20 PCs	0.02	European: 4.44 (3.60, 5.49) African: #1: 1.88 (1.32,2.69); #2: 2.35 (1.54,3.60); #3: 1.76 (0.84,3.68); #4: 1.88 (0.60,5.97) Hispanic: N/A Asian: N/A	European: p=1.94E-43 African: #1: p<0.0001, #2: p<0.0001; #3: p<0.0001; #4: p=3.7E-03 Hispanic: N/A Asian: N/A	European: 0.06/0.98 African: #1: 0.03/0.98; #2: 0.03/0.99; #3: 0.03/0.98; #4: 0.02/0.98 Hispanic: N/A Asian: N/A	European: 0.23/0.93 African: #1 0.13/0.91; #2: 0.24/0.91; #3: 0.13/0.91; #4: 0.09/0.91 Hispanic: N/A Asian: N/A	0.99	Yes

## Sheet: S3_table
Supp Table3 - details on the optimizations performed on selected conditions. Conditions marked with an asterisk (*) are pediatric conditions. N/A = Not applicable.
Condition	Starting point				Development and Optimization						Multi Ancestral Validation
		GWAS	Existing Validated PRS	PGS Catalog ID (if applicable)	Demographics			Genotype array	SNP Imputation strategy (method, populations (1000 genomes etc...)	Cross-ancestry approach (fine-mapping/algorithmic/none)	Demographics		Statistical method	Cross-ancestry approach (fine-mapping/algorithmic/none)	Covariants included in model
	de novo PRS generation				% female	age (median; range)	Ancestry definitions (self-reported, genetic ancestry, or both)				% female	Ancestry definitions (self-reported, genetic ancestry, or both)
Atrial Fibrillation	No		PMID:30061737	N/A							~54%	genetic	P+T	Meta-analyses effects from multiple ancestries	PCs, age, and sex
Breast Cancer	No		PMID: 30554720	PGS000004							1	both	PMID: 30554720	Meta-analyses effects from multiple ancestries	PCs, age
Coronary Heart Disease	No		PMID: 35915156	PGS003446							52-60%	genetic	PRS-CSx	Meta-analyses effects from multiple ancestries	PCs, age, and sex
Hypercholesterolemia	No		PMID: 34887591	PGS000889							~63%	both	P+T	Trans-ancestral meta-analysis and reference panel	PCs, age, and sex
Obesity/BMI *	No		To be described in upcoming (currently embargoed) paper	N/A							54-65%	self-reported	PRS-CS	Trans-ancestral meta-analysis and reference panel	PCs, age, and sex
Prostate Cancer	No		PMID: 33398198	PGS000662							0	genetic	PMID: 33398198	Meta-analyses effects from multiple ancestries	PCs, age, substudy
Type II Diabetes *	No	PMIDs: 30297969, 34594039, 25102180	N/A	PGS002308	PRS-CSx was used without further model development and optimization					N/A	49-63%	both	PRS-CSx PMID: 35513724	Yes- PRS-CSx jointly models GWAS summary statistics from multiple populations	PCs, age, sex, and study site
Abdominal Aortic Aneurysm	Yes	PMID: 32981348 + FinnGen	N/A	N/A	0.01	76.2 (+/- 8.4)	Both	MEGA	HRC	N/A	0.23	both	PRS-CS + P-value thresholding	none	PCs, age, sex, smoking, and bmi
Asthma *	Yes	PMID=29273806	N/A	PGS002727	0.52	12.82 (1-19)	Both	Illumina_Affymetrix	Minimac3 and IMPUTE4 for the two cohorts	N/A	0.52	both	Bayesian	none	PCs, age, and sex
Chronic Kidney Disease	Yes	PMID:31152163	N/A	PGP000269	0.54	56.65 (37-73)	Genetic	Illumina_Affymetrix	IMPUTE4	Meta-analyses effects from multiple ancestries (PMID=31152163)	46-60%	both	P+T	none	PCs, age, sex, and diabetes
Colorectal Cancer	Yes	PMID:30510241	PMID: 32758450 was further optimized	PGS003851	56-61%	64 (19-95)	Genetic	Affymetrix Axiom	1000 Genome	Meta-analyses effects from multiple ancestries	52-72%	genetic	LDPred rho=0.03	none	PCs, age, and sex are included as confounders (not as covariates)
Type I Diabetes *	Yes	PMIDs: 19956093, 30305743, 30655379	PMID: 30655379 was further optimized	PGS000024	~50%	13 (8-17)	Both	Illumina 550k SNP array	Hidden Markov Model, Minimac4, TOPMed Imputation Server, TOPMed (Version R2 on GRC38) Reference Panel	AA and EA cross-ancestry used local ancestry specific LD to prioritize SNPs	0.48	genetic	Beta shrinkage, LD approach, BOLT-LMM, Plink, https://github.com/huiqi-qu/GRS2	AA and EA cross-ancestry used local ancestry specific LD to prioritize SNPs	PCs and sex
Composition of final, implemented scores (sites and weights) can be found here: https://github.com/broadinstitute/eMERGE-implemented-PRS-models-Lennon-et-al
